# Supplementary material for: A Quantitative Pharmacology Model of Exosome-Mediated Drug Efflux and Perturbation-Induced Synergy
Source: Pharmaceutics. 2021 Jun 30;13(7):997. doi: 10.3390/pharmaceutics13070997 (PMC8308960; doi:10.3390/pharmaceutics13070997)
Supplement: Supplementary file 1 [file pharmaceutics-13-00997-s001.zip]

Archive with 1 entries (1 files):
- pharmaceutics-1226308-supplementary.pdf
